# Supplementary material for: A native visual screening reporter-assisted CRISPR/Cas9 system for high-efficient genome editing in strawberry
Source: Mol Hortic. 2025 Jun 3;5:29. doi: 10.1186/s43897-025-00151-5 (PMC12131447; doi:10.1186/s43897-025-00151-5)
Supplement: Supplementary file 1 — Supplementary Material 1. [file 43897_2025_151_MOESM1_ESM.xlsx]

## Sheet: sheet1
Table S1 Primers used in this study
Name	Sequence	Notes
JH23-FveMYB10-Ter-F	ctatttacaattacaaggtaccATGGAGGGTTATTTCGGTGTGAGAA	For amplifying a 2046bp fragment across FveMYB10 genomic DNA and terminator from Ruegen (FveMYB10-Ter) and YW5AF7 (Fvemyb10-Ter) to be cloned into over-expression vector JH23 (KpnI-PacI)
JH23-FveMYB10-Ter-R	TCTCATTAAAGCAGttaattaaATTGAACCCAGCTGCACTGAC
JH23-FveRAP-Ter-F	ctatttacaattacaagATGGTACTGAAAGTTTATGGTCCAGTTAGG	For amplifying a 1296bp fragment across FveRAP genomic DNA and terminator from Ruegen to be cloned into over-expression vector JH23 (KpnI-PacI)
JH23-FveRAP-Ter-R	TCTCATTAAAGCAGttaCGACTCTTGGGAACAATAACTTGAGC
JH23-FveRAPL2-Ter-F	ctatttacaattacaagATGGCGACTCCGGTGAAAG	For amplifying a 1039bp fragment across FveRAP-L2 genomic DNA and terminator from Ruegen to be cloned into over-expression vector JH23 (KpnI-PacI)
JH23-FveRAPL2-Ter-R	TCTCATTAAAGCAGttaGCCACCCTTTTTCAGTTGGATAGATTAAG
QRTgene1-F	ATGTCTAGTAGCAGTGTGGC	qRT-PCR primers for testing Gene1 (FvH4_2g26970) transcripts
QRTgene1-R	GGAAGTGGCCTGAACACAAG
QRTgene2-F	GGCAATGCTTCAGTTCCAAG	qRT-PCR primers for testing Gene2 (FvH4_7g22910) transcripts
QRTgene2-R	CTCAGACTCTGCTGCAACAA
QRTgene3-F	ACCAAGCTTCACAGCTTGGC	qRT-PCR primers for testing Gene3 (FvH4_6g38450) transcripts
QRTgene3-R	CTCACCACCCCACATTGTCT
QRTgene4-F	CACGCAGCTCTAGCTTCTAC	qRT-PCR primers for testing Gene4 (FvH4_5g25760) transcripts
QRTgene4-R	CTCAAGCCAGAGAATTCAGC
DX2181G-Pro1-F	tctacagcgctgaagctGCATGGCTTCACACCAATAACACT	For amplifying a 1475bp promoter fragment upstream of FvH4_2g26970 (gene1) to be cloned into GUS-containing vector DX2181G (HindIII-BamHI)
DX2181G-Pro1-R	ctgaccacccggggatcTGTTGATCTGAGGGGTTTTAATTGCTCTT
DX2181G-Pro2-F	tctacagcgctgaagctCTTGCTTGTCCTTTGTACGCATAAC	For amplifying a 1060bp promoter fragment upstream of FvH4_7g22910 (gene2) to be cloned into GUS-containing vector DX2181G (HindIII-BamHI)
DX2181G-Pro2-R	ctgaccacccggggatcTGTCGGAGGAGGATCGGAAGG
DX2181G-Pro3-F	tctacagcgctgaagctTTGTTCAGCTTCCATTCCGTGGA	For amplifying a 1352bp promoter fragment upstream of FvH4_6g38450 (gene3) to be cloned into GUS-containing vector DX2181G (HindIII-BamHI)
DX2181G-Pro3-R	ctgaccacccggggatcCTAACCTCCTCGGTGAGGGC
DX2181G-Pro4-F	tctacagcgctgaagctGATTACACTGATAGATTTAGCCTTTTTTCTCCTCAA	For amplifying a 786bp promoter fragment upstream of FvH4_5g25760 (gene4) to be cloned into GUS-containing vector DX2181G (HindIII-BamHI)
DX2181G-Pro4-R	ctgaccacccggggatcGGTTTGCAACTAAAGCTTGATGAGTGAC
JH19-Kpn1-Pro1-F	agtgtcacctaaatctggtaccGCATGGCTTCACACCAATAACACTAC	For amplifying the 1475bp fragment of promoter 1 containing KpnI site along with FveMYB10-Ter to be incorporated into vector JH19 via KpnI-AscI
JH19-Kpn1-Pro1-R	ACCCTCCATTGTTGATCTGAGGGGTTTTAATTGCTCT
JH19-Kpn1-Pro2-F	gtgtcacctaaatctggtaccCTTGCTTGTCCTTTGTACGCATAAC	For amplifying the 1060bp fragment of promoter 2 containing KpnI site along with FveMYB10-Ter to be incorporated into vector JH19 via KpnI-AscI
JH19-Kpn1-Pro2-R	CCCTCCATTGTCGGAGGAGGATCGGAAG
JH19-Kpn1-Pro4-F	gtgtcacctaaatctggtaccGATTACACTGATAGATTTAGCCTTTTTTCTCCTCAA	For amplifying the 786bp fragment of promoter 4 containing KpnI site along with FveMYB10-Ter to be incorporated into vector JH19 via KpnI-AscI
JH19-Kpn1-Pro4-R	CCCTCCATGGTTTGCAACTAAAGCTTGATGAGTGAC
Pro1-FveMYB10-Asc1-JH19-F	GATCAACAATGGAGGGTTATTTCGGTGTGAGAA	For amplifying a 2046bp fragment across FveMYB10 genomic DNA and terminator (FveMYB10-Ter) containing AscI site along with pro1 to be incorporated into vector JH19 via KpnI-AscI
Pro2-FveMYB10-Asc1-JH19-F	CTCCGACAATGGAGGGTTATTTCGGTGTGAGAA	For amplifying the 2046bp fragment of FveMYB10-Ter or Fvemyb10-Ter containing AscI site along with pro2 to be incorporated into vector JH19 via KpnI-AscI
Pro4-FveMYB10-Asc1-JH19-F	TGCAAACCATGGAGGGTTATTTCGGTGTGAGAA	For amplifying the 2046bp fragment of FveMYB10-Ter containing AscI site along with pro4 to be incorporated into vector JH19 via KpnI-AscI
FveMYB10-Asc1-JH19-R	tttgatagcttggcgcgccATTGAACCCAGCTGCACTGAC	For amplifying the 2046bp fragment of FveMYB10-Ter or Fvemyb10-Ter, reverse primer
FvePDS-JH4-FP	TAGAGTCGAAGTAGTGATTGTTCTGCCAGCACCCTTAAAGTTTTAGAGCTAGAAATAG	For FvePDS seed RNA target sites assembly into JH4
FvePDS-JH4-RP	CTATTTCTAGCTCTAAAACAGAATTGCAGGCACAAGTCCGAgCTATACTGCAATGTTC
Cas9-F2	ATGGACAAAAAATACAGCATTG	For detecting the Cas9 fragment in the T-DNA insertion portion
Cas9-R4	CTTGCGAAGATGGTAGATCGTG
Pro2-seq	TCCAGCACACACACGTCTGTA	For detecting the FveMYB10 fragment in the T-DNA insertion portion of Pro2 transgenic materials
FveMYB10-seq	CGCATGCTTTACCTGAGAGA
FvePDS-F1	ATGTCGCTCGGGGCTTCTGT	For amplifying the Target 1 fragment of FvePDS
FvePDS-R1	TGCAGTTGACAAACCAGCCA
FvePDS-F2	CTTAAAAGGCCATCCCACAC	For amplifying the Target 2 fragment of FvePDS
FvePDS-R2	TGAATCACCAAGAAGCAGGT
PDS-off-target-1F	GGAAGTCATCGGAGAAGGATG	For amplifying the potential off-target sites 1 of FvePDS
PDS-off-target-1R	GTCCCTGGACTACTTTCTAGC
PDS-off-target-2F	ATGCGATCAGAAGATCCACG	For amplifying the potential off-target sites 2 of FvePDS
PDS-off-target-2R	TTCAACACTTGCTCGACTCC
