# Supplementary material for: A native visual screening reporter-assisted CRISPR/Cas9 system for high-efficient genome editing in strawberry
Source: Mol Hortic. 2025 Jun 3;5:29. doi: 10.1186/s43897-025-00151-5 (PMC12131447; doi:10.1186/s43897-025-00151-5)
Supplement: Supplementary file 2 — Supplementary Material 2. [file 43897_2025_151_MOESM2_ESM.xlsx]

## Sheet: sheet1
Table S2 Gene ID and description
NO.	Gene ID (v2.0.a2)	Gene ID (v4.0.a2)	Description
gene1	gene11180	FvH4_2g26970	K03542 - photosystem II 22kDa protein (psbS)
gene2	gene26333	FvH4_7g22910	PTHR32429:SF12 - RIBULOSE BISPHOSPHATE CARBOXYLASE/OXYGENASE ACTIVASE, CHLOROPLASTIC
gene3	gene28726	FvH4_6g38450	K08912 - light-harvesting complex II chlorophyll a/b binding protein 1 (LHCB1)
gene4	gene31500	FvH4_5g25760	PTHR10836:SF39 - GLYCERALDEHYDE-3-PHOSPHATE DEHYDROGENASE GAPB, CHLOROPLASTIC
FveMYB10	gene31413	FvH4_1g22020	K16166 - transcription factor MYB75 (PAP1, MYB75)
FveRAP	gene31672	FvH4_1g27460	PTHR11260//PTHR11260:SF186 - GLUTATHIONE S-TRANSFERASE, GST, SUPERFAMILY, GST DOMAIN CONTAINING // GLUTATHIONE S-TRANSFERASE F11-RELATED
FveRAP-L2	gene08595	NA	RAP homologous gene
FvePDS	gene16877	FvH4_4g12690	Phytoene Desaturase
